# Supplementary material for: mitoLEAF: mitochondrial DNA Lineage, Evolution, Annotation Framework
Source: NAR Genom Bioinform. 2025 Jun 11;7(2):lqaf079. doi: 10.1093/nargab/lqaf079 (PMC12153335; doi:10.1093/nargab/lqaf079)
Supplement: lqaf079_Supplemental_Files [file lqaf079_supplemental_files.zip]

Archive with 2 entries (2 files):
- Supplementary_Figures_S1-S4.pdf
- Supplementary_Tables_S1-S9.xlsx
